# Supplementary material for: Structural changes of mesophyll cells in the rice leaf tissue in response to salinity stress based on the three-dimensional analysis
Source: AoB Plants. 2024 Apr 23;16(2):plae016. doi: 10.1093/aobpla/plae016 (PMC11059269; doi:10.1093/aobpla/plae016)
Supplement: plae016_suppl_Supplementary_Data [file plae016_suppl_supplementary_data.zip]

Archive with 11 entries (11 files):
- Fig.S1.jpg
- Fig.S2.jpg
- Fig.S3.jpg
- Fig.S4.jpg
- Sup Info_Fig1.xlsx
- Sup Info_Fig4.xlsx
- Sup Info_Fig6.xlsx
- Sup Info_Fig7g.xlsx
- Sup Info_FigS4.xlsx
- Sup Info_Tab1.xlsx
- SUPPORTING INFORMATION Captions.docx
