# Supplementary material for: Structural changes of mesophyll cells in the rice leaf tissue in response to salinity stress based on the three-dimensional analysis
Source: AoB Plants. 2024 Apr 23;16(2):plae016. doi: 10.1093/aobpla/plae016 (PMC11059269; doi:10.1093/aobpla/plae016)
Supplement: plae016_suppl_Supplementary_Data [file plae016_suppl_supplementary_data.zip › Sup Info_Fig1.xlsx]

## Sheet: Fig.1a
Shoot DW
	Control	Salt
1	0.72	0.59
2	0.53	0.5
3	0.73	0.47
4	0.65	0.58
Average	0.6575	0.535
STDEV	0.0921502	0.0591608

## Sheet: Fig.1b
Shoot WC
	Control	Salt
1	81.2987	77.5665
2	81.8493	77.1689
3	81.8408	76.1421
4	81.4815	77.5194
Average	81.6176	77.0993
STDEV	0.273089	0.662269

## Sheet: Fig.1c
SPAD
	Control	Salt
1	44.5	41.7
2	43.3	45.2
3	43.5	43.2
Average	43.7667	43.3667
Stdev	0.64291	1.75594

## Sheet: Fig.1d, e
	Photosynthetic rate A							stomata conductance
	Control	Salt						Control	Salt
1	6.67734	-1.59663					1	0.102011	0.125727
2	17.729	1.10844					2	0.343833	0.043423
3	15.4168	0.33367					3	0.207747	0.0492276
4	18.0064	2.43174					4	0.353623	0.0511785
Average	14.4574	0.569305					Average	0.251803	0.0673891
STDEV	5.31503	1.68386					STDEV	0.120022	0.0390314

## Sheet: Fig.1f
Fv/Fm
	Control	Salt
1	0.806	0.685
2	0.804	0.741
3	0.811	0.789
4	0.791	0.768
Average	0.803	0.74575
STDEV	0.00852447	0.0450139
