# Supplementary material for: Structural changes of mesophyll cells in the rice leaf tissue in response to salinity stress based on the three-dimensional analysis
Source: AoB Plants. 2024 Apr 23;16(2):plae016. doi: 10.1093/aobpla/plae016 (PMC11059269; doi:10.1093/aobpla/plae016)
Supplement: plae016_suppl_Supplementary_Data [file plae016_suppl_supplementary_data.zip › Sup Info_Fig4.xlsx]

## Sheet: Fig.4a
Cell width
	Ada	Mid	Aba
Control	11.3474	11.0303	17.0224
	14.1467	11.4476	16.6131
	11.8125	11.6474	14.6857
	11.1467	11.8972	15.1396
	14.5964	9.9635	11.5976
	11.2138	11.4785	12.2885
	22.7479	18.6971	12.5925
	16.8439	13.2479	17.3237
	21.7844	11.2306	14.9411
	13.5964	12.4967	13.2964
	18.3973	15.8309	12.8796
	16.3467	14.3464	12.7976
	11.9646	10.2019	9.44643
	20.6473	12.5968	15.7116
	17.6967	13.811	10.3853
	13.5988	12.6303	15.6964
	16.7313	17.5945	20.244
	16.9291	12.261	9.18572
	11.8976	10.4809	20.1973
	16.5476	10.9979	17.4296
	14.6464	11.0321	14.03
	12.7604	17.2964	10.3964
	12.8189	17.9312	19.3357
	21.5983	18.7482	12.0104
Salt	25.7147	11.6249	9.81176
	14.1322	11.0919	10.5509
	14.2987	12.4604	17.8127
	12.4464	11.7059	21.4654
	16.6395	9.4649	11.9191
	14.4452	11.2786	11.1719
	10.832	15.2328	17.0384
	13.0649	10.2797	14.5054
	12.6366	12.6196	14.0482
	15.8634	16.6482	10.3467
	12.4101	10.9632	10.0107
	11.2309	12.6464	12.3396
	11.4883	13.7803	18.8474
	21.048	12.8973	15.8303
	8.87847	12.5971	13.9467
	15.2285	11.6142	13.511
	12.7117	10.1586	8.46093
	10.3459	10.7727	9.46
	10.4527	13.3196	9.75238
	15.468	15.4114	10.2383
	13.119	12.8873	10.388
	14.2332	11.5524	8.83203
	15.0874	11.0927	9.85999
	19.4584	9.0455	8.89954
	Control	Salt	Control	Salt
	Average	Average	STDEV	STDEV
Ada	15.4924	14.2181	3.5817	3.71539
Mid	13.2873	12.1311	2.8369	1.84141
Aba	14.3853	12.4603	3.21232	3.55167

## Sheet: Fig.4b
Cell height
	Ada	Mid	Aba
Control	28.9101	18.1467	22.1647
	30.0848	18.6464	21.2971
	33.1192	19.9967	20.2464
	30.4101	19.9628	22.7142
	33.8982	20.0135	19.3473
	31.6473	20.4132	23.4467
	29.3403	20.8306	21.5647
	31.1601	19.0687	22.244
	23.2473	21.8967	26.7132
	20.3964	22.3344	27.3464
	23.4974	22.98	28.2467
	27.7636	26.6471	28.1985
	29.4375	23.3142	19.9138
	22.1255	22.1991	32.5309
	19.8628	23.8796	30.8844
	22.98	26.1628	31.4464
	22.8477	18.6267	20.961
	24.2125	18.8967	18.8464
	22.1101	19.9964	19.0464
	23.5827	20.5285	20.4974
	22.3467	18.2647	27.1446
	20.9973	17.8482	19.4464
	22.9482	21.0971	19.0306
	31.9803	17.6982	27.3193
Salt	21.92	20.9211	13.8455
	22.82	22.1597	16.3184
	17.199	25.6725	15.7532
	24.2095	22.5993	16.8393
	21.4649	19.0395	17.7795
	23.552	23.4119	14.0532
	24.9	20.96	15.4395
	25.9966	26.8	15.439
	20.8201	27.7173	20.4344
	22.0344	24.9498	21.4791
	23.2765	21.4134	18.8973
	20.1307	25.3467	21.33
	23.1311	30.1968	16.4971
	23.5875	28.5477	18.446
	17.9982	30.7468	18.8101
	20.0138	19.7982	21.6467
	20.666	18.8784	21.6692
	18.4408	19.4552	19.9275
	17.9991	18.2052	21.9714
	19.3854	20.0519	21.632
	17.7524	18.559	22.3718
	17.2459	19.1552	20.8193
	16.9396	20.592	21.6256
	16.5319	20.1193	21.952
	Control	Salt	Control	Salt
	Average	Average	STDEV	STDEV
Ada	26.2044	20.7506	4.50055	2.81258
Mid	20.8104	22.7207	2.46474	3.85421
Aba	23.7749	18.9574	4.38201	2.80937

## Sheet: Fig.4c
Cell depth
	Ada	Mid	Aba
Control	18.502	31.002	24.002
	17.502	30.502	23.002
	20.002	31.002	23.002
	21.502	32.002	24.502
	19.502	28.502	24.002
	21.502	34.002	25.002
	17.502	32.502	23.502
	21.502	32.502	22.502
	25.502	24.002	23.502
	20.002	25.502	23.502
	17.502	25.502	26.002
	28.502	26.002	22.002
	27.502	23.502	24.002
	18.502	23.502	24.002
	19.002	32.502	18.502
	16.002	23.002	20.002
	23.502	18.502	20.002
	23.502	27.002	19.002
	20.502	23.002	19.002
	20.502	26.002	20.502
	22.502	25.002	17.502
	21.002	18.002	18.002
	20.002	23.502	20.502
	22.002	20.002	20.502
Salt	23.502	26.502	20.002
	17.502	26.002	20.002
	22.502	27.002	22.502
	25.002	25.002	20.502
	22.002	22.502	20.502
	22.502	22.002	21.002
	20.002	19.002	21.502
	24.002	25.502	23.502
	18.502	23.002	20.002
	21.002	22.502	21.002
	20.002	28.002	23.002
	19.502	30.002	22.002
	22.002	24.002	14.502
	18.502	34.502	21.502
	19.502	22.502	17.002
	19.502	23.502	23.502
	18.502	24.502	18.502
	20.502	22.002	22.002
	19.502	22.502	23.002
	17.502	21.002	20.502
	18.502	23.002	22.002
	20.502	23.502	20.002
	21.002	24.502	23.502
	18.502	22.502	22.002
	Control	Salt	Control	Salt
	Average	Average	STDEV	STDEV
Ada	20.9811	20.4186	3.08741	2.05186
Mid	26.5228	24.377	4.64496	3.21426
Aba	21.9186	20.9811	2.44358	2.11351

## Sheet: Fig.4d
MC Volume
Control	Ada	Mid	Aba	Salt	Ada	Mid	Aba
#1	2339.37	2385.88	2736.23	#1	2974.33	2102.52	1081.61
#2	2294.38	2374.32	2696.93	#2	1617.97	2314.02	1307.45
#3	2848.69	2473.2	2561.53	#3	1201.17	2423.96	2399.68
#4	3351.97	2805.59	2143.29	#4	2232.72	1999.79	1906.34
#5	3430.15	2201.27	2120.49	#5	2278.39	1431.35	1373.18
#6	3180.09	2965.39	2921.95	#6	2741.12	1661.82	1226.08
#7	3781.74	3552.42	1745.65	#7	1688.16	1753.34	2322.77
#8	3078.39	2956.76	2378.55	#8	2240.78	2105.44	2198.48
#9	3825.54	2215.28	2642.76	#9	1746.21	2810.51	1474.72
#10	1769.95	2800.75	2401.22	#10	2179.84	2551.8	1626.76
#11	2885.56	3562.49	2681.18	#11	2013.83	2348.49	1611.13
#12	3229.62	3760.6	2446.39	#12	1628.31	3116.97	1885.6
#13	3427.47	2087.61	1979.67	#13	2180.9	2981.06	1804.6
#14	3035.88	2335.05	4417.91	#14	2573.73	3654.05	2168.69
#15	2153.82	2951.87	2516.4	#15	1127.88	3295.11	1612.79
#16	1810.35	2940.21	2385.86	#16	1883.17	2141.08	2158.18
#17	2476.2	1879.05	2383.08	#17	1444.88	1679.98	1265.44
#18	2565.46	2295.53	1464.72	#18	1352.15	1501.58	1512.56
#19	2285.82	1819.13	2296.62	#19	1652.83	1721.43	1977.2
#20	2524.54	1967.71	2031.56	#20	1597.56	1748.91	1813.18
#21	2135.26	1709.61	2109.28	#21	1388.79	1747.18	1524.15
#22	2514.27	1818.19	1551.96	#22	1661.35	1725.8	1392.17
#23	2268.16	2930.62	2632.8	#23	1443.65	1897.72	1715.8
#24	5131.29	2277.85	2172.1	#24	1170.05	1571	1733.83
Average	2847.67	2544.43	2392.42		1834.16	2178.54	1712.18
STDEV	757.442	577.891	567.407		501.2	610.938	362.366
	Control	Salt	Control	Salt
	Average	Average	STDEV	STDEV
Ada	2847.67	1834.16	757.442	501.2
Mid	2544.43	2178.54	577.891	610.938
Aba	2392.42	1712.18	567.407	362.366

## Sheet: Fig.4e
SA	MC SA	Ada	Mid	Aba
	Control	1224.54	1304.41	1492.32
		1163.72	1304.5	1368.82
		1479.64	1314.74	1367.47
		1517.68	1474.35	1160.38
		1546.83	1248.2	1098.84
		1551.92	1510.12	1455.09
		1921.76	1733.21	1034.28
		1462.15	1530.29	1307.79
		1824.75	1214.17	1385.99
		953.288	1386.15	1347.2
		1363.69	1623.15	1493.15
		1693.09	1685.51	1281.91
		1696.28	1131.89	1042.59
		1433.13	1184.8	2011.78
		1183.46	1538.35	1379.05
		954.595	1420.43	1421.66
		1371.77	1043.25	1330.1
		1402.8	1192.48	891.252
		1177.92	1018.17	1280.91
		1375.9	1059.94	1180.62
		1142.83	964.577	1247.88
		1246	1064.18	891.049
		1272.05	1423.39	1435.11
		2230.28	1274.41	1187.33
	NaCl	1590.5	1202.33	690.977
		936.999	1197.54	758.217
		776.226	1375.4	1226.41
		1175.7	1143.23	1129.49
		1205.36	845.505	837.669
		1350.06	995.874	752.341
		1051.06	1006.34	1161.33
		1187.47	1236.57	1123.62
		991.374	1388.5	862.221
		1188.25	1292.31	961.372
		1045.31	1246.23	939.311
		894.131	1463.9	1062.45
		1087.73	1423.86	950.883
		1307.94	1723.46	1123.83
		694.363	1555.07	899.011
		994.724	1150.21	1186.09
		921.866	1003.3	870.561
		886.413	909.816	1018.97
		949.423	1103.23	1113.56
		1039.28	1026	1037.2
		876.108	1017.85	983.353
		981.231	1058.44	859.31
		953.77	1126.08	1064.37
		899.925	984.919	1055.3
	Control	Salt	Control	Salt
	Average	Average	STDEV	STDEV
Ada	1424.59	1041.05	299.323	196.859
Mid	1318.53	1186.5	217.614	215.87
Aba	1295.52	986.159	230.799	146.803

## Sheet: Fig.4f
MC SA to V
	Ada	Mid	Aba
Control	0.523448	0.546719	0.545394
	0.507205	0.549423	0.507548
	0.519411	0.531596	0.533848
	0.452773	0.525505	0.541402
	0.450951	0.567034	0.518201
	0.48801	0.509249	0.497987
	0.508168	0.487897	0.592491
	0.474974	0.517557	0.549827
	0.476993	0.548088	0.524448
	0.538596	0.49492	0.561047
	0.472589	0.455622	0.556899
	0.524238	0.448201	0.524003
	0.494908	0.542193	0.526648
	0.472064	0.507397	0.455368
	0.549468	0.521145	0.548023
	0.527299	0.483105	0.595871
	0.553981	0.555198	0.558145
	0.546802	0.519478	0.608479
	0.515316	0.5597	0.557734
	0.545011	0.538669	0.581139
	0.53522	0.564209	0.591613
	0.495571	0.585295	0.574144
	0.560829	0.485697	0.545088
	0.434643	0.559479	0.546626
NaCl	0.534743	0.571852	0.638843
	0.57912	0.517516	0.579921
	0.646227	0.567418	0.511071
	0.526577	0.571677	0.592491
	0.529043	0.590706	0.610021
	0.492522	0.599268	0.613615
	0.622608	0.573955	0.499978
	0.529934	0.587322	0.51109
	0.567729	0.494039	0.584666
	0.54511	0.506431	0.590973
	0.519066	0.530651	0.583014
	0.549115	0.469655	0.563454
	0.498755	0.477637	0.526921
	0.508188	0.471659	0.518205
	0.615633	0.471932	0.557425
	0.528217	0.53721	0.549579
	0.638024	0.597205	0.687954
	0.655556	0.605904	0.673674
	0.574422	0.640879	0.5632
	0.650542	0.586649	0.572032
	0.630845	0.582568	0.645183
	0.590623	0.613304	0.617245
	0.660667	0.593384	0.620334
	0.769132	0.626939	0.608652
	Control	Salt	Control	Salt
	Average	Average	STDEV	STDEV
Ada	0.507019	0.581767	0.0356445	0.0674336
Mid	0.525141	0.55774	0.0357059	0.0528477
Aba	0.547582	0.584147	0.0345861	0.0504306
