# Supplementary material for: Structural changes of mesophyll cells in the rice leaf tissue in response to salinity stress based on the three-dimensional analysis
Source: AoB Plants. 2024 Apr 23;16(2):plae016. doi: 10.1093/aobpla/plae016 (PMC11059269; doi:10.1093/aobpla/plae016)
Supplement: plae016_suppl_Supplementary_Data [file plae016_suppl_supplementary_data.zip › Sup Info_Fig6.xlsx]

## Sheet: Fig.6a
Volume of Chloroplast
	Ada	Mid	Aba
Control	1041.84	844.314	1103.99
	1105.94	662.526	1187.03
	1468.6	712.326	1137.91
	1491.86	772.853	943.581
	1388.99	778.342	1003.39
	1478.82	1006.52	1358.37
	2094.64	1109	899.497
	1412.63	986.735	1060.91
	1472.81	907.497	1079.24
	843.768	995.583	956.003
	1030.6	1126.18	1141.19
	1227.94	1089.91	946.646
	1454.63	774.858	829.388
	1014.78	857.895	1335.66
	922.377	988.561	908.039
	877.307	1131.17	767.535
	1226.78	711.526	940.29
	1180.15	809.701	654.124
	1176.42	574.432	957.64
	1238.76	652.633	873.933
	1020.38	544.065	841.694
	1344.07	700.16	679.971
	1001.28	914.19	1073.46
	1449.68	839.942	895.946
NaCl	1810	1107.08	698.894
	924.139	1146.45	711.92
	792.365	1322.03	1228.31
	1239.58	943.82	925.692
	1149.68	741.11	692.746
	1326.88	891.294	767.352
	983.544	947.631	1119.71
	1432.81	1007.89	1187.63
	954.23	1194.75	742.879
	1083.66	1179.77	775.457
	932.507	1018.44	830.277
	1079.79	935.021	858.627
	1328.69	1114.46	811.493
	973.574	1314.87	1127.69
	663.154	1325.96	920.964
	949.79	940.301	1042.14
	819.085	808.826	654.253
	765.203	821.271	775.085
	934.734	843.213	855.966
	916.998	854.118	766.261
	852.961	873.613	717.73
	918.827	954.289	674.001
	763.728	1088.45	755.034
	828.985	876.988	739.655
	Control	Salt	Control	Salt
	Average	Average	STDEV	STDEV
Ada	1248.54	1017.7	276.85	257.809
Mid	853.789	1010.49	173.633	170.807
Aba	982.31	849.157	177.249	170.385

## Sheet: Fig.6b
Surface area of chloroplst
	Ada	Mid	Aba
Control	1682.37	1492.4	1803.55
	1703.03	1418.49	1361.99
	2141.67	1563.48	1612.23
	2349.09	1667.87	1499.25
	2378.81	1457	1526.97
	2280.43	1854.1	1740.89
	2805.78	2109.75	1284.63
	2062.29	1885.41	1606.75
	2644.17	1664.11	2025.86
	1461.48	1972.15	1833.37
	1994.83	2324.67	2183.62
	2272.69	2434.51	1916.32
	2691.44	1560.43	1651.84
	2149.89	1712.01	2660.18
	1863.01	2120.52	1905.95
	1483.06	2126.05	1905.05
	1946.23	1435.89	1709.97
	2006.71	1613.65	1162.98
	1817.57	1173.38	1678.6
	2098.3	1392.92	1601.43
	1662.23	1188.77	1582.48
	1930.99	1342.37	1158.7
	1840.6	1650.64	1902.71
	3163.97	1696.03	1644.9
NaCl	2411.76	1887.14	1007.83
	1428.39	1869.12	1128.56
	1166.56	2103.63	1897.8
	1782.83	1708.98	1768.75
	1907.1	1266.66	1297.78
	2082.37	1521.61	1068.27
	1506.97	1551.78	1759.19
	1692.44	1859.6	1765.34
	1477.05	2110.53	1095.75
	1422.15	1830.03	1223.56
	1501.71	1700.83	1171.78
	1121.31	1945.29	1263.17
	1611.25	1941.72	1282.69
	1585.71	2184.45	1543.66
	950.948	1957.45	1180.5
	1362.28	1413.48	1436.82
	1251.2	1575.96	1258.62
	1219.99	1390.67	1429.33
	1490.76	1625.18	1559.23
	1438.96	1586.54	1560.27
	1258.12	1531.9	1449.12
	1475.55	1581.04	1260.68
	1478.61	1705.03	1590.48
	1226.06	1481.72	1547.89
	Control	Salt	Control	Salt
	Average	Average	STDEV	STDEV
Ada	2101.28	1493.75	420.714	318.795
Mid	1702.36	1722.1	339.472	245.717
Aba	1706.68	1397.79	326.226	248.862

## Sheet: Fig.6c
The ratio of surface area to volume of Chl
	Ada	Mid	Aba
Control	1.61481	1.76759	1.63367
	1.5399	2.14104	1.1474
	1.45831	2.1949	1.41684
	1.57461	2.15806	1.58889
	1.71261	1.87193	1.52181
	1.54206	1.84208	1.2816
	1.3395	1.90239	1.42817
	1.4599	1.91075	1.5145
	1.79533	1.83373	1.87712
	1.73209	1.9809	1.91774
	1.93561	2.0642	1.91345
	1.85081	2.23368	2.02433
	1.85026	2.01382	1.99164
	2.11857	1.99559	1.99165
	2.01979	2.14506	2.09898
	1.69047	1.8795	2.48203
	1.58646	2.01805	1.81856
	1.70038	1.9929	1.77792
	1.545	2.04268	1.75285
	1.69387	2.1343	1.83244
	1.62903	2.18497	1.88011
	1.43667	1.91723	1.70404
	1.83824	1.80557	1.7725
	2.18254	2.01922	1.83594
NaCl	1.33247	1.70461	1.44204
	1.54564	1.63035	1.58523
	1.47226	1.59121	1.54506
	1.43825	1.81071	1.91073
	1.65881	1.70914	1.87339
	1.56937	1.70719	1.39215
	1.53218	1.63754	1.57111
	1.1812	1.84504	1.48644
	1.5479	1.7665	1.47501
	1.31236	1.55118	1.57785
	1.61039	1.67004	1.41131
	1.03845	2.08048	1.47115
	1.21266	1.7423	1.58065
	1.62875	1.66134	1.36888
	1.43398	1.47624	1.28181
	1.43429	1.50322	1.37872
	1.52756	1.94845	1.92375
	1.59434	1.69331	1.84409
	1.59485	1.92736	1.82161
	1.56921	1.85752	2.03621
	1.47501	1.75352	2.01903
	1.60591	1.65677	1.87044
	1.93605	1.56648	2.1065
	1.47899	1.68955	2.09272
	Control	Salt	Control	Salt
	Average	Average	STDEV	STDEV
Ada	1.70195	1.48879	0.215834	0.181876
Mid	2.00209	1.71584	0.134743	0.143447
Aba	1.75851	1.66941	0.287593	0.260845

## Sheet: Fig.6d
										Volume ratio of Chl in a MC
V-chl	Ada	Mid	Aba	V-MC		Ada	Mid	Aba	Chl/MC		Ada	Mid	Aba
NaCl	1810	1107.08	698.894		NaCl	2974.33	2102.52	1081.61		Control	60.854	52.6549	64.6162
Control	1041.84	844.314	1103.99		Control	2339.37	2385.88	2736.23			44.5352	35.3879	40.3471
	1105.94	662.526	1187.03			2294.38	2374.32	2696.93			48.202	27.9039	44.0141
	1468.6	712.326	1137.91			2848.69	2473.2	2561.53			51.5534	28.8018	44.423
	1491.86	772.853	943.581			3351.97	2805.59	2143.29			44.507	27.5469	44.0248
	1388.99	778.342	1003.39			3430.15	2201.27	2120.49			40.4937	35.3587	47.3188
	1478.82	1006.52	1358.37			3180.09	2965.39	2921.95			46.5025	33.9424	46.4885
	2094.64	1109	899.497			3781.74	3552.42	1745.65			55.3883	31.2181	51.5279
	1412.63	986.735	1060.91			3078.39	2956.76	2378.55			45.8886	33.3722	44.6034
	1472.81	907.497	1079.24			3825.54	2215.28	2642.76			38.4994	40.9654	40.8375
	843.768	995.583	956.003			1769.95	2800.75	2401.22			47.6718	35.547	39.8132
	1030.6	1126.18	1141.19			2885.56	3562.49	2681.18			35.7157	31.6123	42.5632
	1227.94	1089.91	946.646			3229.62	3760.6	2446.39			38.0213	28.9824	38.6957
	1454.63	774.858	829.388			3427.47	2087.61	1979.67			42.4404	37.117	41.8953
	1014.78	857.895	1335.66			3035.88	2335.05	4417.91			33.4263	36.7399	30.2329
	922.377	988.561	908.039			2153.82	2951.87	2516.4			42.825	33.4893	36.0848
	877.307	1131.17	767.535			1810.35	2940.21	2385.86			48.4606	38.4725	32.1702
	1226.78	711.526	940.29			2476.2	1879.05	2383.08			49.5427	37.8662	39.4569
	1180.15	809.701	654.124			2565.46	2295.53	1464.72			46.0015	35.273	44.6586
	1176.42	574.432	957.64			2285.82	1819.13	2296.62			51.4662	31.5773	41.6977
	1238.76	652.633	873.933			2524.54	1967.71	2031.56			49.069	33.1671	43.0179
	1020.38	544.065	841.694			2135.26	1709.61	2109.28			47.7871	31.824	39.9043
	1344.07	700.16	679.971			2514.27	1818.19	1551.96			53.4577	38.5086	43.8137
	1001.28	914.19	1073.46			2268.16	2930.62	2632.8			44.1452	31.1945	40.7726
	1449.68	839.942	895.946			5131.29	2277.85	2172.1		NaCl	28.2517	36.8743	41.2479
	924.139	1146.45	711.92			1617.97	2314.02	1307.45			57.1172	49.5436	54.4511
	792.365	1322.03	1228.31			1201.17	2423.96	2399.68			65.9664	54.5402	51.1864
	1239.58	943.82	925.692			2232.72	1999.79	1906.34			55.5189	47.1961	48.5587
	1149.68	741.11	692.746			2278.39	1431.35	1373.18			50.4604	51.7771	50.4482
	1326.88	891.294	767.352			2741.12	1661.82	1226.08			48.4063	53.6337	62.5859
	983.544	947.631	1119.71			1688.16	1753.34	2322.77			58.2614	54.0471	48.2061
	1432.81	1007.89	1187.63			2240.78	2105.44	2198.48			63.9424	47.8708	54.0208
	954.23	1194.75	742.879			1746.21	2810.51	1474.72			54.6458	42.5101	50.3741
	1083.66	1179.77	775.457			2179.84	2551.8	1626.76			49.7127	46.2328	47.6687
	932.507	1018.44	830.277			2013.83	2348.49	1611.13			46.3053	43.3656	51.5339
	1079.79	935.021	858.627			1628.31	3116.97	1885.6			66.3137	29.9977	45.536
	1328.69	1114.46	811.493			2180.9	2981.06	1804.6			60.9238	37.3846	44.968
	973.574	1314.87	1127.69			2573.73	3654.05	2168.69			37.8273	35.984	51.9984
	663.154	1325.96	920.964			1127.88	3295.11	1612.79			58.7963	40.2404	57.1037
	949.79	940.301	1042.14			1883.17	2141.08	2158.18			50.4356	43.9172	48.2878
	819.085	808.826	654.253			1444.88	1679.98	1265.44			56.6889	48.1448	51.7018
	765.203	821.271	775.085			1352.15	1501.58	1512.56			56.5914	54.6936	51.2433
	934.734	843.213	855.966			1652.83	1721.43	1977.2			56.5535	48.9834	43.2919
	916.998	854.118	766.261			1597.56	1748.91	1813.18			57.3998	48.8371	42.2607
	852.961	873.613	717.73			1388.79	1747.18	1524.15			61.4178	50.0012	47.0906
	918.827	954.289	674.001			1661.35	1725.8	1392.17			55.3061	55.2954	48.4138
	763.728	1088.45	755.034			1443.65	1897.72	1715.8			52.9027	57.3556	44.0048
	828.985	876.988	739.655			1170.05	1571	1733.83			70.8502	55.8237	42.6601
											Control	Salt	Control	Salt
											Average	Average	STDEV	STDEV
										Ada	44.7438	56.3832	6.47873	7.14883
										Mid	33.8643	47.9179	3.61695	6.96303
										Aba	41.6504	50.0921	4.52864	5.65461

## Sheet: Fig.6e
						Cytoplasm periphery coverage ratio in a MC
Cont A^6	Area of Surface(pix^2)	Touch cell wall surfeace (TA)	Mesophyll surface (MC)	TA/MC ratio			Ada	Mid	Aba
D1	1885.81	942.905	1224.54	77.001		Control	77.001	68.3545	50.881
D2	1855.59	927.795	1163.72	79.7267			79.7267	66.7809	60.6381
D3	2014.97	1007.49	1479.64	68.0899			68.0899	64.5196	70.7422
D4	2347	1173.5	1517.68	77.3219			77.3219	59.0877	70.0758
D5	2236.8	1118.4	1546.83	72.3029			72.3029	69.1282	81.4193
D6	2433.49	1216.74	1551.92	78.4026			78.4026	70.737	73.6229
D7	3125.49	1562.75	1921.76	81.3185			81.3185	62.8258	69.7163
D8	2190.59	1095.3	1462.15	74.9097			74.9097	70.6008	59.6308
							82.5648	90.1246	77.2125
M1	1783.24	891.621	1304.41	68.3545			96.8528	89.3769	81.8896
M2	1742.32	871.16	1304.5	66.7809			78.4161	81.1293	84.2315
M3	1696.54	848.269	1314.74	64.5196			78.1845	85.3931	96.2143
M4	1742.32	871.16	1474.35	59.0877			93.3128	79.6367	91.7734
M5	1725.71	862.856	1248.2	69.1282			86.4822	89.8939	76.6362
M6	2136.43	1068.22	1510.12	70.737			96.5189	81.748	67.7507
M7	2177.81	1088.91	1733.21	62.8258			91.4	93.4165	67.1466
M8	2160.8	1080.4	1530.29	70.6008			83.1273	88.1843	78.1118
							90.4948	90.7653	92.3365
B1	1518.62	759.308	1492.32	50.881			83.0668	78.5914	84.0947
B2	1660.05	830.026	1368.82	60.6381			86.4938	88.1996	78.8871
B3	1934.76	967.378	1367.47	70.7422			85.6169	78.5296	76.8034
B4	1626.3	813.148	1160.38	70.0758			90.5679	77.9165	86.0698
B5	1789.34	894.668	1098.84	81.4193			78.2851	71.1374	90.1869
B6	2142.56	1071.28	1455.09	73.6229			78.889	91.0587	79.5751
B7	1442.13	721.063	1034.28	69.7163		Salt	86.4452	72.318	81.7683
B8	1559.69	779.845	1307.79	59.6308			54.0022	80.8322	63.5702
Cont B^1	Area of Surface(pix^2)						87.539	87.6836	59.0343
D1	3013.21	1506.6	1824.75	82.5648			71.0218	58.6933	53.3428
D2	1846.57	923.286	953.288	96.8528			60.4796	64.0446	67.5087
D3	2138.7	1069.35	1363.69	78.4161			46.22	71.5452	53.6326
D4	2647.47	1323.73	1693.09	78.1845			46.8099	77.9061	59.7159
D5	3165.69	1582.85	1696.28	93.3128			87.502	72.2563	47.6585
D6	2478.8	1239.4	1433.13	86.4822			87.2086	72.1432	67.4078
D7	2284.52	1142.26	1183.46	96.5189			33.167	86.6252	63.24
D8	1745	872.5	954.595	91.4			68.6972	80.6827	75.8601
							69.2468	73.6367	45.2454
M1	2188.52	1094.26	1214.17	90.1246			85.9434	71.6875	67.7645
M2	2477.79	1238.89	1386.15	89.3769			28.7246	68.7055	67.6255
M3	2633.7	1316.85	1623.15	81.1293			80.3615	80.1651	76.4488
M4	2878.61	1439.31	1685.51	85.3931			66.8787	71.1127	39.0488
M5	1802.8	901.398	1131.89	79.6367			44.7886	71.913	64.9034
M6	2130.12	1065.06	1184.8	89.8939			80.0465	71.2232	54.9519
M7	2515.15	1257.57	1538.35	81.748			87.2337	88.529	71.4161
M8	2653.83	1326.92	1420.43	93.4165			89.1446	75.1949	76.3598
							75.0747	84.1629	66.1214
B1	2140.32	1070.16	1385.99	77.2125			76.7381	80.4012	75.6661
B2	2206.43	1103.21	1347.2	81.8896			61.9122	87.8344	84.3717
B3	2515.4	1257.7	1493.15	84.2315			89.3156	84.6584	71.7805
B4	2466.77	1233.38	1281.91	96.2143
B5	1913.64	956.819	1042.59	91.7734
Cont B^2	Area of Surface(pix^2)						Control	Salt	Control	Salt
D1	2280.63	1140.31	1371.77	83.1273			Average	Average	STDEV	STDEV
D2	2538.92	1269.46	1402.8	90.4948		Ada	82.8894	69.3542	7.47327	18.6092
D3	1956.92	978.46	1177.92	83.0668		Mid	78.6307	76.4148	10.4068	7.84558
D4	2380.14	1190.07	1375.9	86.4938		Aba	76.9019	64.7685	11.077	11.5367
D5	1956.92	978.46	1142.83	85.6169
D6	2256.95	1128.47	1246	90.5679
D7	1991.66	995.828	1272.05	78.2851
D8	3518.89	1759.44	2230.28	78.889
M1	1839.96	919.981	1043.25	88.1843
M2	2164.71	1082.35	1192.48	90.7653
M3	1600.38	800.191	1018.17	78.5914
M4	1869.73	934.866	1059.94	88.1996
M5	1514.96	757.478	964.577	78.5296
M6	1658.34	829.17	1064.18	77.9165
M7	2025.13	1012.56	1423.39	71.1374
M8	2320.93	1160.46	1274.41	91.0587
B1	2077.94	1038.97	1330.1	78.1118
B2	1645.9	822.951	891.252	92.3365
B3	2154.35	1077.17	1280.91	84.0947
B4	1862.71	931.355	1180.62	78.8871
B5	1916.83	958.413	1247.88	76.8034
B6	1533.85	766.924	891.049	86.0698
B7	2588.56	1294.28	1435.11	90.1869
B8	1889.63	944.815	1187.33	79.5751
Salt A^4	Area of Surface(pix^2)
D1	2749.82	1374.91	1590.5	86.4452
D2	1012	506	936.999	54.0022
D3	1359	679.5	776.226	87.539
D4	1670	835	1175.7	71.0218
D5	1458	729	1205.36	60.4796
D6	1248	624	1350.06	46.22
D7	984	492	1051.06	46.8099
D8	2078.11	1039.06	1187.47	87.502
M1	1739	869.5	1202.33	72.318
M2	1936	968	1197.54	80.8322
M3	2412	1206	1375.4	87.6836
M4	1342	671	1143.23	58.6933
M5	1083	541.5	845.505	64.0446
M6	1425	712.5	995.874	71.5452
M7	1568	784	1006.34	77.9061
M8	1787	893.5	1236.57	72.2563
B1	1130	565	690.977	81.7683
B2	964	482	758.217	63.5702
B3	1448	724	1226.41	59.0343
B4	1205	602.5	1129.49	53.3428
B5	1131	565.5	837.669	67.5087
B6	807	403.5	752.341	53.6326
B7	1387	693.5	1161.33	59.7159
B8	1071	535.5	1123.62	47.6585
Salt B^1	Area of Surface(pix^2)
D1	1729.13	864.564	991.374	87.2086
D2	788.216	394.108	1188.25	33.167
D3	1436.19	718.097	1045.31	68.6972
D4	1238.31	619.157	894.131	69.2468
D5	1869.67	934.836	1087.73	85.9434
D6	751.401	375.701	1307.94	28.7246
D7	1116	558	694.363	80.3615
D8	1330.52	665.258	994.724	66.8787
M1	2003.42	1001.71	1388.5	72.1432
M2	2238.93	1119.46	1292.31	86.6252
M3	2010.98	1005.49	1246.23	80.6827
M4	2155.94	1077.97	1463.9	73.6367
M5	2041.46	1020.73	1423.86	71.6875
M6	2368.23	1184.12	1723.46	68.7055
M7	2493.24	1246.62	1555.07	80.1651
M8	1635.89	817.943	1150.21	71.1127
B1	1162.41	581.204	862.221	67.4078
B2	1215.94	607.972	961.372	63.24
B3	1425.12	712.562	939.311	75.8601
B4	961.418	480.709	1062.45	45.2454
B5	1288.72	644.36	950.883	67.7645
B6	1519.99	759.994	1123.83	67.6255
B7	1374.57	687.283	899.011	76.4488
B8	926.307	463.154	1186.09	39.0488
Salt B^2	Area of Surface(pix^2)
D1	825.782	412.891	921.866	44.7886
D2	1419.08	709.542	886.413	80.0465
D3	1656.43	828.216	949.423	87.2337
D4	1852.92	926.462	1039.28	89.1446
D5	1315.47	657.735	876.108	75.0747
D6	1505.96	752.978	981.231	76.7381
D7	1181	590.5	953.77	61.9122
D8	1607.55	803.773	899.925	89.3156
M1	1443	721.5	1003.3	71.913
M2	1296	648	909.816	71.2232
M3	1953.35	976.675	1103.23	88.529
M4	1543	771.499	1026	75.1949
M5	1713.31	856.654	1017.85	84.1629
M6	1702	851	1058.44	80.4012
M7	1978.16	989.081	1126.08	87.8344
M8	1667.63	833.816	984.919	84.6584
B1	1130.05	565.024	870.561	64.9034
B2	1119.89	559.944	1018.97	54.9519
B3	1590.52	795.259	1113.56	71.4161
B4	1584	792	1037.2	76.3598
B5	1300.41	650.207	983.353	66.1214
B6	1300.41	650.207	859.31	75.6661
B7	1796.05	898.026	1064.37	84.3717
B8	1515	757.5	1055.3	71.7805
