# Supplementary material for: Structural changes of mesophyll cells in the rice leaf tissue in response to salinity stress based on the three-dimensional analysis
Source: AoB Plants. 2024 Apr 23;16(2):plae016. doi: 10.1093/aobpla/plae016 (PMC11059269; doi:10.1093/aobpla/plae016)
Supplement: plae016_suppl_Supplementary_Data [file plae016_suppl_supplementary_data.zip › Sup Info_Fig7g.xlsx]

## Sheet: Fig.7g
MC wall thickness
		Ada	Mid	Aba
A-6	Control	0.233613	0.177497	0.218191
		0.218172	0.160923	0.206593
		0.167497	0.192212	0.216934
B-1		0.182303	0.203578	0.200821
		0.237163	0.25396	0.235662
		0.175809	0.244036	0.245816
B-2		0.221967	0.26073	0.247802
		0.180392	0.242456	0.219429
		0.25537	0.241901	0.208447
A-4	Salt	0.212098	0.200028	0.227229
		0.216357	0.212816	0.241171
		0.218143	0.242535	0.280545
B-1		0.220591	0.221209	0.254496
		0.21673	0.23479	0.254111
		0.196917	0.230572	0.234306
B-2		0.222787	0.255421	0.251304
		0.226725	0.220922	0.244582
		0.254277	0.240763	0.228946
	Control	Salt	Control	Salt
	Average	Average	STDEV	STDEV
Ada	0.208032	0.220514	0.0319146	0.0152008
Mid	0.219699	0.228784	0.0365916	0.0168912
Aba	0.222188	0.246299	0.0170866	0.0164466
