# Supplementary material for: Structural changes of mesophyll cells in the rice leaf tissue in response to salinity stress based on the three-dimensional analysis
Source: AoB Plants. 2024 Apr 23;16(2):plae016. doi: 10.1093/aobpla/plae016 (PMC11059269; doi:10.1093/aobpla/plae016)
Supplement: plae016_suppl_Supplementary_Data [file plae016_suppl_supplementary_data.zip › Sup Info_FigS4.xlsx]

## Sheet: Fig.S4b
MC Fmax
	Ada	Mid	Aba
Control	28.9563	31.002	28.4226
	31.1079	30.8981	26.5231
	33.9011	32.0102	27.7234
	30.3368	33.7887	27.5882
	33.6968	31.4869	25.6806
	32.3674	35.4265	26.8882
	32.8644	35.4412	26.6243
	32.48	33.882	26.8548
	28.8218	25.9946	29.7564
	22.2733	27.3166	30.2701
	25.2971	30.6808	29.3625
	31.8845	30.206	29.0376
	29.5048	28.1271	24.6623
	25.448	26.6825	32.447
	22.6207	37.8655	30.375
	23.1117	30.8766	33.2104
	26.7226	23.5914	27.332
	27.0083	29.8283	22.8704
	23.9343	26.4495	25.2137
	25.9132	28.0874	25.0915
	26.8459	26.5712	28.35
	24.3888	23.9109	21.4252
	25.1634	26.0651	24.8608
	33.4447	25.8549	29.5971
NaCl	30.078	29.5166	20.5502
	23.8829	27.8992	20.81
	24.5477	29.2788	26.0491
	26.6764	26.081	27.3441
	24.125	23.5971	24.8005
	27.2647	26.0614	22.1533
	25.2194	23.1343	22.1215
	29.4356	30.7999	24.2464
	22.1292	28.9653	22.9663
	23.6131	26.438	24.1483
	23.2853	29.4738	23.6947
	21.3478	33.5021	24.5784
	23.5187	33.0786	22.007
	24.9806	38.9008	23.623
	21.9379	32.6824	21.4647
	23.275	25.6521	24.4937
	24.7517	25.509	23.4382
	21.5909	22.6769	24.1255
	20.7115	23.7054	24.5213
	21.4998	25.2703	22.9821
	19.9256	24.8532	25.1569
	21.6201	23.9132	22.8992
	22.5991	25.3931	25.3758
	25.4924	24.8799	25.9499
	Control	Salt	Control	Salt
	Average	Average	STDEV	STDEV
Ada	28.2539	23.8962	3.83127	2.5785
Mid	29.6685	27.5526	3.80882	4.00504
Aba	27.507	23.7292	2.79912	1.68791

## Sheet: Fig.S4c
MC Fmin
	Ada	Mid	Aba
Control	11.1	10.7735	13.0259
	11.4382	11.2868	12.4454
	11.5459	11.3627	10.6101
	10.9868	11.3043	13.7073
	13.2446	9.9127	11.0652
	11.0118	11.1473	11.8112
	17.3372	12.6536	10.3109
	14.7035	13.05	16.3869
	18.6378	10.7037	12.8491
	10.5464	11.192	11.5023
	16.1589	14.7406	12.3991
	12.8589	11.991	10.7935
	11.7232	9.84376	9.37321
	17.1311	10.483	15.6366
	16.1709	11.6158	10.2368
	11.2579	12.0966	10.4793
	13.7494	13.414	14.8488
	13.7118	10.1902	9.01906
	11.7732	9.8503	16.8124
	13.7351	10.4744	15.439
	13.7733	9.7012	13.1106
	12.6601	12.7129	9.73083
	12.6274	14.0351	16.3994
	20.2168	14.2248	10.7412
NaCl	16.5851	11.3393	8.95961
	11.3557	10.9568	9.88831
	9.9539	11.2837	14.0175
	11.9962	10.1185	12.8654
	13.3154	8.9995	10.0929
	13.4165	10.1623	10.1579
	10.64	12.2022	14.3244
	12.2588	10.0226	13.4514
	11.7531	12.3	10.9716
	13.3313	15.1366	10.2741
	12.3565	9.86611	9.9
	10.4208	12.3812	11.0892
	11.1779	11.705	12.687
	13.5248	12.6646	13.4047
	8.20907	12.4964	12.0154
	11.9767	11.1896	11.43
	12.0916	10.0698	8.42541
	10.1793	10.1957	9.44383
	10.36	11.4363	9.69238
	13.691	10.902	10
	10.635	10.6313	8.51781
	11.8956	11.187	8.69027
	10.8864	10.7261	9.52
	9.79159	8.8592	8.80001
	Control	Salt	Control	Salt
	Average	Average	STDEV	STDEV
Ada	13.6708	11.7418	2.66032	1.7241
Mid	11.615	11.118	1.47469	1.34849
Aba	12.4473	10.7758	2.39332	1.83264

## Sheet: Fig.S4d
MC F-ratio
	Ada	Mid	Aba
Control	2.60867	2.8776	2.182
	2.71965	2.7375	2.13115
	2.93621	2.8171	2.61294
	2.7612	2.989	2.01266
	2.54418	3.1764	2.32083
	2.93932	3.178	2.2765
	1.8956	2.8009	2.58215
	2.209	2.5963	1.63879
	1.54642	2.42855	2.31584
	2.11193	2.44071	2.63165
	1.56552	2.08138	2.36812
	2.47957	2.51906	2.6903
	2.51678	2.85736	2.63115
	1.48548	2.54531	2.07507
	1.39886	3.25982	2.96722
	2.05293	2.55251	3.16913
	1.94354	1.7587	1.84068
	1.96972	2.9272	2.53579
	2.03294	2.6852	1.4997
	1.88663	2.6815	1.62521
	1.94912	2.7389	2.16237
	1.92643	1.8808	2.20178
	1.99276	1.8571	1.51596
	1.6543	1.8176	2.75548
NaCl	1.81356	2.603	2.29365
	2.10316	2.5463	2.1045
	2.46614	2.5948	1.85833
	2.22374	2.5776	2.1254
	1.81181	2.622	2.45723
	2.03217	2.5645	2.18089
	2.37024	1.8959	1.54432
	2.40119	3.073	1.80252
	1.88283	2.3549	2.09324
	1.77125	1.74662	2.3504
	1.88447	2.98737	2.3934
	2.04857	2.70589	2.21643
	2.10403	2.82602	1.73461
	1.84703	3.07161	1.76229
	2.6724	2.61534	1.78643
	1.94335	2.2925	2.14292
	2.047	2.5332	2.78184
	2.12105	2.2242	2.55463
	1.99918	2.0728	2.52996
	1.57035	2.318	2.29821
	1.87358	2.3377	2.95345
	1.8175	2.1376	2.63504
	2.07591	2.3674	2.66553
	2.6035	2.8084	2.94885
	Control	Salt	Control	Salt
	Average	Average	STDEV	STDEV
Ada	2.13028	2.06183	0.459137	0.275643
Mid	2.59185	2.49486	0.43569	0.340111
Aba	2.28094	2.25892	0.445909	0.389132
