# Supplementary material for: Structural changes of mesophyll cells in the rice leaf tissue in response to salinity stress based on the three-dimensional analysis
Source: AoB Plants. 2024 Apr 23;16(2):plae016. doi: 10.1093/aobpla/plae016 (PMC11059269; doi:10.1093/aobpla/plae016)
Supplement: plae016_suppl_Supplementary_Data [file plae016_suppl_supplementary_data.zip › Sup Info_Tab1.xlsx]

## Sheet: Leaf Thickness
	Cont A^6	Cont B^1	Cont B^2	Salt A^4	Salt B^1	Salt B^2
	94.6909	97.2482	101.763	80.6761	103.193	83.4977
	98.5446	97.7009	100.179	84.0507	105.44	84.4874
	99.0519	98.4064	97.8203	86.3282	107.473	87.3194
	100.231	99.415	98.3302	88.5327	108.369	88.2603
	100.035	99.2643	99.4086	89.1511	107.518	90.62
	100.121	102.02	97.5246	89.5469	107.854	89.3651
	103.579	103.322	95.6514	90.4286	108.273	89.5729
	101.865	101.044	94.9462	88.3168	110.36	90.7967
	100.453	102.068	94.7296	92.9968	109.137	95.5039
	100.559	102.99	91.6797	90.7467	110.592	93.1895
	99.2306	100.383	91.2008	93.2896	108.708	90.6653
	95.4566	102.635	88.0449	91.3854	109.551	89.6583
Average	99.4848	100.541	95.9399	88.7875	108.039	89.4114
Stdev	2.45191	2.11653	4.05812	3.64995	2.06424	3.32147
		Control	Salt
		99.4848	88.7875
		100.541	108.039
		95.9399	89.4114
	Average	98.6554	95.4126
	Stdev	2.41028	10.9392

## Sheet: %Vias per Vtissue
	Vias/Vtissue
Cont A^6	31.7427			Ada-Cont	Ada-NaCl	Mid-Cont	Mid-NaCl	Aba-Cont	Aba-NaCl
	30.0877			31.7427	30.4793	30.0877	27.4982	31.1631	28.2107
	31.1631			28.0065	24.6428	24.6079	24.7723	31.3573	27.3835
Cont B^1	28.0065			31.9202	29.7859	29.1217	30.3423	31.6696	30.2184
	24.6079		Average	30.5565	28.3027	27.9391	27.5376	31.3967	28.6042
	31.3573		STDEV	2.21013	3.18843	2.92502	2.78523	0.255512	1.45784
Cont B^2	31.9202
	29.1217
	31.6696
Salt A^4	30.4793
	27.4982
	28.2107
Salt B^1	24.6428
	24.7723
	27.3835
Salt B^2	29.7859
	30.3423
	30.2184

## Sheet: %Vchl per Vtissue
	Vchl/Vtissue
Cont A^6	37.6024
	28.1289			Ada-Cont	Ada-NaCl	Mid-Cont	Mid-NaCl	Aba-Cont	Aba-NaCl
	34.9256			37.6024	47.3445	28.1289	44.9658	34.9256	52.0201
Cont B^1	34.7258			34.7258	51.0227	27.8801	40.0713	32.8409	47.3373
	27.8801			33.2068	48.9717	27.5344	39.0515	32.8529	42.0488
	32.8409		Average	35.1783	49.113	27.8478	41.3629	33.5398	47.1354
Cont B^2	33.2068		STDEV	2.23245	1.84312	0.298559	3.16162	1.20016	4.98872
	27.5344
	32.8529
Salt A^4	47.3445
	44.9658
	52.0201
Salt B^1	51.0227
	40.0713
	47.3373
Salt B^2	48.9717
	39.0515
	42.0488

## Sheet: MC number per MC tissue
MC tissue	SA	V		MC tissue	Ada	Mid	Aba	8 MC: V	Ada	Mid	Aba
Cont A^6	51608.7	146959			146959	144505	133124		3038.1	2714.35	2413.08	2721.84
	59239.5	144505			157443	162922	149035		2767.27	2831.73	2683.92	2760.98
	52514.2	133124			136664	133915	115923		2737.63	2087.21	2080.27	2301.7
Cont B^1	58541.2	157443			101861	108868	109214		2121.83	1974.03	1726.95	1940.93
	61662.9	162922			173549	173972	172119		1916.73	2862.38	1792.81	2190.64
	59387.1	149035			104169	101489	104348		1463.91	1699.2	1616.79	1593.3
Cont B^2	50557	136664
	52897	133915
	48356.3	115923		MC No.		Ada	Mid	Aba
Salt A^4	50317.5	101861			Control	48.3721	53.2375	55.1677
	54571.3	108868				56.8946	57.5343	55.5289
	51494.2	109214				49.9208	64.1597	55.7251
Salt B^1	63512.3	173549			Salt	48.0061	55.1503	63.2413
	66617.2	173972				90.5439	60.7786	96.0049
	64391.5	172119				71.1582	59.7274	64.5401
Salt B^2	50443.9	104169
	52970.5	101489
	50206.9	104348
					Ada-Cont	Ada-NaCl	Mid-Cont	Mid-NaCl	Aba-Cont	Aba-NaCl
					48.3721	48.0061	53.2375	55.1503	55.1677	63.2413
					56.8946	90.5439	57.5343	60.7786	55.5289	96.0049
					49.9208	71.1582	64.1597	59.7274	55.7251	64.5401
				Average	51.7292	69.9027	58.3105	58.5521	55.4739	74.5954
				STDEV	4.53992	21.2966	5.50234	2.99256	0.282757	18.5525

## Sheet: Porosity
Porosity			Porosity			Ada-Cont	Ada-NaCl	Mid-Cont	Mid-NaCl	Aba-Cont	Aba-NaCl
Vias/ (Vmc+Vias)		Cont A^6	0.315617			0.315617	0.294939	0.299296	0.270899	0.30749	0.274072
0.315617			0.299296			0.276296	0.242229	0.243045	0.242442	0.309066	0.268756
0.299296			0.30749			0.314493	0.299581	0.288336	0.303724	0.312391	0.302401
0.30749		Cont B^1	0.276296		Average	0.302135	0.278916	0.276892	0.272355	0.309649	0.281743
0.276296			0.243045		STDEV	0.0223848	0.031857	0.0298205	0.0306671	0.00250188	0.0180868
0.243045			0.309066
0.309066		Cont B^2	0.314493
0.314493			0.288336
0.288336			0.312391
0.312391		Salt A^4	0.294939
			0.270899
			0.274072
0.294939		Salt B^1	0.242229
0.270899			0.242442
0.274072			0.268756
0.242229		Salt B^2	0.299581
0.242442			0.303724
0.268756			0.302401
0.299581
0.303724
0.302401

## Sheet: Smes
	Smes			Ada-Cont	Ada-NaCl	Mid-Cont	Mid-NaCl	Aba-Cont	Aba-NaCl
Cont A^6	6.48949			6.48949	6.39912	6.632	7.30859	6.32145	7.16145
	6.632			7.179	7.02185	6.94521	7.24636	7.38399	7.69227
	6.32145			6.32107	7.74309	6.29684	7.34119	5.72628	7.81315
Cont B^1	7.179		Average	6.66319	7.05469	6.62468	7.29871	6.47724	7.55563
	6.94521		STDEV	0.454577	0.672583	0.324247	0.0481806	0.839764	0.346676
	7.38399
Cont B^2	6.32107
	6.29684
	5.72628
Salt A^4	6.39912
	7.30859
	7.16145
Salt B^1	7.02185
	7.24636
	7.69227
Salt B^2	7.74309
	7.34119
	7.81315

## Sheet: Sc
	Sc			Ada-Cont	Ada-NaCl	Mid-Cont	Mid-NaCl	Aba-Cont	Aba-NaCl
Cont A^6	6.34686			6.34686	5.28724	6.22394	5.45085	6.00106	6.34132
	6.22394			6.74791	6.15243	6.09892	6.30506	6.72222	6.85173
	6.00106			5.97467	6.97556	5.80468	5.71109	5.36611	5.76018
Cont B^1	6.74791		Average	6.35648	6.13841	6.04251	5.82233	6.0298	6.31774
	6.09892		STDEV	0.386712	0.844243	0.215245	0.437836	0.67851	0.546155
	6.72222
Cont B^2	5.97467
	5.80468
	5.36611
Salt A^4	5.28724
	5.45085
	6.34132
Salt B^1	6.15243
	6.30506
	6.85173
Salt B^2	6.97556
	5.71109
	5.76018

## Sheet: Sc per Smes
	Sc/Smes			Ada-Cont	Ada-NaCl	Mid-Cont	Mid-NaCl	Aba-Cont	Aba-NaCl
Cont A^6	0.978022			0.978022	0.826245	0.938471	0.745813	0.949317	0.88548
	0.938471			0.939951	0.876184	0.878147	0.8701	0.910378	0.890729
	0.949317			0.945198	0.900875	0.92184	0.777952	0.937103	0.737242
Cont B^1	0.939951		Average	0.95439	0.867768	0.912819	0.797955	0.932266	0.837817
	0.878147		STDEV	0.0206331	0.0380203	0.031157	0.0645128	0.0199151	0.0871402
	0.910378
Cont B^2	0.945198
	0.92184
	0.937103
Salt A^4	0.826245
	0.745813
	0.88548
Salt B^1	0.876184
	0.8701
	0.890729
Salt B^2	0.900875
	0.777952
